# Supplementary material for: Herding or Hunting? Animal Exploitation at Jiangzhuang (Jiangsu, China) During the Liangzhu Period (3300–2300 BC)
Source: Animals (Basel). 2024 Nov 29;14(23):3461. doi: 10.3390/ani14233461 (PMC11640202; doi:10.3390/ani14233461)
Supplement: Supplementary file 1 [file animals-14-03461-s001.zip]

Archive with 1 entries (1 files):
- animals-3328361-supplementary.pdf
